# Supplementary material for: Leucothoe eltoni sp. n., a new species of commensal leucothoid amphipod from coral reefs in Raja Ampat, Indonesia (Crustacea, Amphipoda)
Source: Zookeys. 2015 Aug 25;(518):51–66. doi: 10.3897/zookeys.518.9340 (PMC4591596; doi:10.3897/zookeys.518.9340)
Supplement: XML Treatment for Leucothoe eltoni [file zookeys.518.9340-treatment1.xml]

<!DOCTYPE tp:taxon-treatment
  PUBLIC "-//TaxonX//DTD Taxonomic Treatment Publishing DTD v0 20100105//EN" "tax-treatment-NSO.dtd">
<tp:taxon-treatment xmlns:tp="http://www.plazi.org/taxpub"><tp:treatment-meta><kwd-group><label>Taxon classification</label><kwd><named-content content-type="kingdom">Animalia</named-content></kwd><kwd><named-content content-type="order">Amphipoda</named-content></kwd><kwd><named-content content-type="family">Leucothoidae</named-content></kwd></kwd-group><mixed-citation publication-type="journal"><person-group><name><surname>Thomas</surname><given-names>James Darwin</given-names></name></person-group><article-title><italic><tp:taxon-name><tp:taxon-name-part taxon-name-part-type="genus">Leucothoe</tp:taxon-name-part> <tp:taxon-name-part taxon-name-part-type="species">eltoni</tp:taxon-name-part></tp:taxon-name></italic> sp. n., a new species of commensal leucothoid amphipod from coral reefs in Raja Ampat, Indonesia (<tp:taxon-name><tp:taxon-name-part taxon-name-part-type="subphylum">Crustacea</tp:taxon-name-part></tp:taxon-name>, <tp:taxon-name><tp:taxon-name-part taxon-name-part-type="order">Amphipoda</tp:taxon-name-part></tp:taxon-name>)</article-title><source>Zookeys</source><day>25</day><month>8</month><year>2015</year><volume>2015</volume><issue>518</issue><fpage>51</fpage><lpage>66</lpage><pub-id pub-id-type="doi">10.3897/zookeys.518.9340</pub-id></mixed-citation></tp:treatment-meta><tp:nomenclature><tp:taxon-name>
                        <tp:taxon-name-part taxon-name-part-type="genus">Leucothoe</tp:taxon-name-part>
                        <tp:taxon-name-part taxon-name-part-type="species">eltoni</tp:taxon-name-part>
                        <object-id xmlns:xlink="http://www.w3.org/1999/xlink" content-type="zoobank" xlink:type="simple">http://zoobank.org/9C928A8A-EAC1-47E5-9A08-94AD9CC2D116</object-id>
                    </tp:taxon-name><tp:taxon-status xmlns:xlink="http://www.w3.org/1999/xlink" xlink:type="simple">sp. n.</tp:taxon-status><xref ref-type="fig" rid="F1">Figures 1</xref><xref ref-type="fig" rid="F2">, 2</xref><xref ref-type="fig" rid="F3">, 3</xref><xref ref-type="fig" rid="F4">, 4</xref><xref ref-type="fig" rid="F5">, 5</xref><xref ref-type="fig" rid="F6">, 6</xref><xref ref-type="fig" rid="F7">, 7</xref><xref ref-type="fig" rid="F8">, 8</xref><xref ref-type="fig" rid="F9">, 9</xref><tp:nomenclature-citation-list><tp:nomenclature-citation><tp:taxon-name><tp:taxon-name-part taxon-name-part-type="genus">Paraleucothoe</tp:taxon-name-part> <tp:taxon-name-part taxon-name-part-type="species">flindersi</tp:taxon-name-part></tp:taxon-name><comment> Stebbing, 1888, <xref ref-type="bibr" rid="B14">Muir 1997</xref>, pp 51–52</comment></tp:nomenclature-citation></tp:nomenclature-citation-list></tp:nomenclature><tp:treatment-sec sec-type="Type locality"><title>Type locality.</title><p>Reef slope, Yenweres Bay, Raja Ampat, Indonesia, <named-content xmlns:xlink="http://www.w3.org/1999/xlink" content-type="dwc:verbatimCoordinates" xlink:type="simple">00° 29.216’S; 130° 40.394’E</named-content>, coral reef slope, 20m.</p></tp:treatment-sec><tp:treatment-sec sec-type="type material"><title>Type material.</title><p><bold>Holotype.</bold> Male A, 8.10mm; MZB Cru Amp 003, 10 December 2007, Yenweres Bay, Raja Ampat, Indonesia, <named-content xmlns:xlink="http://www.w3.org/1999/xlink" content-type="dwc:verbatimCoordinates" xlink:type="simple">00°29.216’S; 130°40.394’E</named-content>, JDT-RajAM-46, 20m, collected <italic>in-situ</italic> from branchial baskets of <italic><tp:taxon-name><tp:taxon-name-part taxon-name-part-type="genus">Herdmania</tp:taxon-name-part></tp:taxon-name></italic> sp. tunicates, James Thomas, collector.</p><p><bold>Paratypes.</bold> Female B, 7.35mm; male C, 7.40mm; and six additional specimens. RMNH.Crus.A.5055, 10 December 2007, Station number JDT-RajAM-46, 20m, collected <italic>in-situ</italic> from branchial baskets of <italic><tp:taxon-name><tp:taxon-name-part taxon-name-part-type="genus">Herdmania</tp:taxon-name-part></tp:taxon-name></italic> sp. tunicates, James Thomas, collector.</p></tp:treatment-sec><tp:treatment-sec sec-type="material"><title>Additional material examined.</title><p>Male and female specimens, RMNH.Crus.A.5056, 4 December 2004, Bunaken, Sulawesi, Indonesia, <named-content xmlns:xlink="http://www.w3.org/1999/xlink" content-type="dwc:verbatimCoordinates" xlink:type="simple">1°37.063’ N; 124°46.966’ E</named-content>. Station Indo04-01c, 8.5 m, from <italic><tp:taxon-name><tp:taxon-name-part taxon-name-part-type="genus">Herdmania</tp:taxon-name-part></tp:taxon-name></italic> sp. tunicates, reef wall in front of Living Colors Dive Resort. J. Thomas, K. White collectors. BPBM S11292-293, Pearl Harbor, Oahu, Hawaii, Station 6, 16 April 1996, from the sponge <italic><tp:taxon-name><tp:taxon-name-part taxon-name-part-type="genus">Mycale</tp:taxon-name-part> <tp:taxon-name-part taxon-name-part-type="species">grandis</tp:taxon-name-part></tp:taxon-name></italic>, USN drydock “Machinist”. CASIZ 204559, Philippines, Batangas Province, Maricaban Island, Cemetery Beach, <named-content xmlns:xlink="http://www.w3.org/1999/xlink" content-type="dwc:verbatimCoordinates" xlink:type="simple">13°41.063N; 120°49.813E</named-content>, coral rubble, 5 m., from <italic><tp:taxon-name><tp:taxon-name-part taxon-name-part-type="genus">Polycarpa</tp:taxon-name-part></tp:taxon-name></italic> tunicate, J. Thomas, collector.</p></tp:treatment-sec><tp:treatment-sec sec-type="Etymology"><title>Etymology.</title><p>The specific epithet, eltoni, in honor of the rock musician Sir Elton John. Specifically, in reference to the large shoe-like first gnathopod of this species and the oversize boots Elton John wore as the local pinball champion in the movie “Tommy” (1975).</p></tp:treatment-sec><tp:treatment-sec sec-type="Diagnosis"><title>Diagnosis.</title><p>Male holotype A. Antenna 1 and 2 short, less than 0.10 body length; maxilliped, inner margin of outer plate crenulate, palp 2-articulate; gnathopod 1, carpus and propodus greatly enlarged; carpus setose posteriorly; distal margin of propodus tumid, inflated; gnathopod 2, palm oblique with 3 concavities separated by truncate projections; pereopods 5-7, article 4 extending beyond 0.5× of article 5.</p></tp:treatment-sec><tp:treatment-sec sec-type="Description of male holotype A"><title>Description of male holotype A.</title><p>Ratios of antenna 1 and 2, 0.10 and 0.09 body length; relative lengths of antenna 1 and 2, 1.00:0.89, flagellae 8 and 6-segmented. Anterior margin of head broadly truncate; mid-ventral keel produced, anterior margin produced dorsally as small knob, tapering posteriorly, ventral margin straight.</p><p><bold>Coxae.</bold> Coxae 1-4 width ratios, 1.00:1.87:1.37:1.40, coxa 4 posterior margin widest mid posteriorly, tapering proximally, coxa 5-6 bilobed; coxa 7 reduced, ovate.</p><!--PageBreak--><p><bold>Upper lip.</bold> Asymmetrically lobate, anterior margin setose.</p><p><bold>Mandibles.</bold> Both lacking molars; palp 3-articulate, ratio of articles 1-3 1.00:2.50:2.60; incisors moderately dentate. Left mandible, palp articles 2-3 with 2 anterior and 2 apical setae; lacinia mobilis large, strongly toothed; 13 raker spines, two distal raker spines enlarged and modified. Right mandible, palp articles 2-3 with 13 anterior and 2 apical setae; lacinia mobilis an elongated flake; 15 raker spines.</p><!--PageBreak--><p><bold>Maxillae.</bold> 1, palp 2-articulate with four apical setae, and two rows nine and eleven facial setae; outer plate with seven apical setae and nine facial setae; inner plate small, ovate, with single apical seta. Maxilla 2: inner plate, distal margin with 6 apical <!--PageBreak-->setae and 6 submarginal setae, 20+ facial setae; outer plate with 5 marginal medial setae and 19 facial setae.</p><p><bold>Maxilliped.</bold> Inner and outer plates reduced; inner plates fused, with three stout apical setae and numerous fine facial setae; outer plate, anterior one third of medi<!--PageBreak-->al margin tuberculate; palp article 1 with several apicodistal setae on medial dorsal margin and numerous marginal setae on ventral margin; article 4 with dense row of oblique and marginal setae on both dorsal and ventral margins; article 3 apical margin and dactyl with dense covering of pubescent setae.</p><!--PageBreak--><p><bold>Gnathopod 1.</bold> Coxa lobate, LW 1.25; basis linear, LW 3.66, anterior margin serrate with 22 long setae and single posterodistal apical seta; carpus expanded, basally stout, recurved distally with sharp apex; posterior margin with approximately 49 long recurved setae along 0.18-0.94 of carpal margin and 12 short, submarginal mediofacial setae; propodus, anterior margin greatly inflated, circular, LW 1.50, posterior margin expanded, with approximately 10 short posterior setae; dactyl reduced, straight, closing medially in groove on propodus.</p><p><bold>Gnathopod 2.</bold> Coxa oval, expanded distally, distal margin smooth, LW 0.87; article 2 linear, LW 4.00, with tuft of six long posterodistal setae; carpal lobe slender, reaching 0.32 along propodus, distal margin expanded and subtruncate, lateral margin serrate, anterior margin oblique, with 15 rows of 6-15 medial setae; propodus, palm oblique, LW 4.25 with three major and two minor projections and two major and two minor concavities, primary mediofacial setal row extending 0.76 of propodus, secondary setal row extending along posterior margin, thicker proximally; dactyl smooth, gently curved, reaching 0.70 of propodus.</p><p><bold>Pereopods 3-4.</bold> Pereopod 3, coxa elongate ventrally, LW 1.47; basis elongate, anterodistal margin slightly produced, posterior margin with 6 submarginal setae, LW measured at midpoint 6.61; Pereopod 4, coxa distal margin rounded, ventral and posterior margins slightly excavate, posterior margin serrate with 9 small submarginal setae, LW 1.13.</p><!--PageBreak--><p><bold>Pereopods 5-7.</bold> Coxae of 5-6 bilobed; coxa 7 small, ventrally convex; pereopods 5-7 bases moderately expanded, LW 1.42:1.20:1.09, posterior margin 5-6 smooth, 7 serrate; pereopods 5-7 article four with extended posteroventral lobe reaching 0.92:0.75:0.66 of article 4.</p><p><bold>Epimera 1-3.</bold> Ventral setae 8:4:3, posterior margins round.</p><p><bold>Uropods 1-3.</bold> Relative uropod lengths, 1.00: 0.75: 0.77; relative lengths of peduncles 1-3, 1.00:0.84: 0.85; uropod 1, peduncle 1.07 rami length, with 11 medial and 4 lateral setae; outer ramus subequal to inner ramus, with 12 lateral and 0 medial setae, margins minutely crenulate; inner ramus with 4 medial and 5 lateral setae, margins of rami minutely crenulate; uropod 2 peduncle 0.81 rami, with 0 medial and 2 lateral setae; outer ramus 1.30 inner ramus, with 0 medial and 4 lateral marginal setae; outer ramus with 2 medial and 4 lateral marginal setae; margins of rami minutely crenulate; uropod 3, peduncle 0.93 rami, with 1 lateral apical and 5 medial setae; outer ramus 1.34 inner ramus; with 2 medial and 3 lateral marginal setae; outer ramus with 0 medial and 4 lateral marginal setae, margins of rami minutely crenulate.</p><p><bold>Telson.</bold> LW 1.95, apical margin minutely tridentate, with 2 apical and two pairs of 2 facial setae.</p></tp:treatment-sec><tp:treatment-sec sec-type="Description of female paratype B"><title>Description of female paratype B</title><p>, 7.35 mm. Similar to males except for gnathopods 1 and 2. Gnathopod 1, carpus and propodus not greatly inflated, propodus slightly swollen distally. Gnathopod 2, palm of propodus lacking distinct tuberculation and concavities found in males.</p><fig id="F1" position="float" orientation="portrait"><label>Figure 1.</label><caption><p><italic><tp:taxon-name><tp:taxon-name-part taxon-name-part-type="genus">Leucothoe</tp:taxon-name-part> <tp:taxon-name-part taxon-name-part-type="species">eltoni</tp:taxon-name-part></tp:taxon-name></italic> sp. n., holotype ♂A, 8.10 mm; paratype ♀B, 7.35 mm.</p></caption><graphic xmlns:xlink="http://www.w3.org/1999/xlink" xlink:href="zookeys-518-051-g001.jpg" position="float" orientation="portrait" xlink:type="simple" id="oo_54818.jpg"/></fig><fig id="F2" position="float" orientation="portrait"><label>Figure 2.</label><caption><p><italic><tp:taxon-name><tp:taxon-name-part taxon-name-part-type="genus">Leucothoe</tp:taxon-name-part> <tp:taxon-name-part taxon-name-part-type="species">eltoni</tp:taxon-name-part></tp:taxon-name></italic> sp. n., gnathopod 1 lateral and medial; holotype ♂A, 8.10 mm; paratype ♀B, 7.35 mm.</p></caption><graphic xmlns:xlink="http://www.w3.org/1999/xlink" xlink:href="zookeys-518-051-g002.jpg" position="float" orientation="portrait" xlink:type="simple" id="oo_54819.jpg"/></fig><fig id="F3" position="float" orientation="portrait"><label>Figure 3.</label><caption><p><italic><tp:taxon-name><tp:taxon-name-part taxon-name-part-type="genus">Leucothoe</tp:taxon-name-part> <tp:taxon-name-part taxon-name-part-type="species">eltoni</tp:taxon-name-part></tp:taxon-name></italic> sp. n., gnathopod 2 medial and lateral; holotype ♂A, 8.10 mm; paratype ♀B, 7.35 mm.</p></caption><graphic xmlns:xlink="http://www.w3.org/1999/xlink" xlink:href="zookeys-518-051-g003.jpg" position="float" orientation="portrait" xlink:type="simple" id="oo_54820.jpg"/></fig><fig id="F4" position="float" orientation="portrait"><label>Figure 4.</label><caption><p><italic><tp:taxon-name><tp:taxon-name-part taxon-name-part-type="genus">Leucothoe</tp:taxon-name-part> <tp:taxon-name-part taxon-name-part-type="species">eltoni</tp:taxon-name-part></tp:taxon-name></italic> sp. n., holotype ♂A, 8.10 mm; pereopods 3-7.</p></caption><graphic xmlns:xlink="http://www.w3.org/1999/xlink" xlink:href="zookeys-518-051-g004.jpg" position="float" orientation="portrait" xlink:type="simple" id="oo_54821.jpg"/></fig><fig id="F5" position="float" orientation="portrait"><label>Figure 5.</label><caption><p><italic><tp:taxon-name><tp:taxon-name-part taxon-name-part-type="genus">Leucothoe</tp:taxon-name-part> <tp:taxon-name-part taxon-name-part-type="species">eltoni</tp:taxon-name-part></tp:taxon-name></italic> sp. n., holotype ♂A, 8.10 mm; uropods 1-3; epimera, telson.</p></caption><graphic xmlns:xlink="http://www.w3.org/1999/xlink" xlink:href="zookeys-518-051-g005.jpg" position="float" orientation="portrait" xlink:type="simple" id="oo_54822.jpg"/></fig><fig id="F6" position="float" orientation="portrait"><label>Figure 6.</label><caption><p><italic><tp:taxon-name><tp:taxon-name-part taxon-name-part-type="genus">Leucothoe</tp:taxon-name-part> <tp:taxon-name-part taxon-name-part-type="species">eltoni</tp:taxon-name-part></tp:taxon-name></italic> sp. n., male, whole body showing inflated gnathopod1. Photo J. Thomas.</p></caption><graphic xmlns:xlink="http://www.w3.org/1999/xlink" xlink:href="zookeys-518-051-g006.jpg" position="float" orientation="portrait" xlink:type="simple" id="oo_54823.jpg"/></fig><fig id="F7" position="float" orientation="portrait"><label>Figure 7.</label><caption><p><italic><tp:taxon-name><tp:taxon-name-part taxon-name-part-type="genus">Leucothoe</tp:taxon-name-part> <tp:taxon-name-part taxon-name-part-type="species">eltoni</tp:taxon-name-part></tp:taxon-name></italic> sp. n., SEM, male, maxilliped, 381×, Station Indo04-01c, Sulawesi, Indonesia.</p></caption><graphic xmlns:xlink="http://www.w3.org/1999/xlink" xlink:href="zookeys-518-051-g007.jpg" position="float" orientation="portrait" xlink:type="simple" id="oo_54824.jpg"/></fig><fig id="F8" position="float" orientation="portrait"><label>Figure 8.</label><caption><p><italic><tp:taxon-name><tp:taxon-name-part taxon-name-part-type="genus">Leucothoe</tp:taxon-name-part> <tp:taxon-name-part taxon-name-part-type="species">eltoni</tp:taxon-name-part></tp:taxon-name></italic> sp. n., SEM, male, left mandible, 400×; Station Indo04-01c, Sulawesi, Indonesia.</p></caption><graphic xmlns:xlink="http://www.w3.org/1999/xlink" xlink:href="zookeys-518-051-g008.jpg" position="float" orientation="portrait" xlink:type="simple" id="oo_54825.jpg"/></fig><fig id="F9" position="float" orientation="portrait"><label>Figure 9.</label><caption><p><italic><tp:taxon-name><tp:taxon-name-part taxon-name-part-type="genus">Leucothoe</tp:taxon-name-part> <tp:taxon-name-part taxon-name-part-type="species">eltoni</tp:taxon-name-part></tp:taxon-name></italic> sp. n., SEM, male, right mandible, 600×; Station Indo04-01c, Sulawesi, Indonesia.</p></caption><graphic xmlns:xlink="http://www.w3.org/1999/xlink" xlink:href="zookeys-518-051-g009.jpg" position="float" orientation="portrait" xlink:type="simple" id="oo_54826.jpg"/></fig><!--PageBreak--></tp:treatment-sec><tp:treatment-sec sec-type="Relationships"><title>Relationships.</title><p><italic><tp:taxon-name><tp:taxon-name-part taxon-name-part-type="genus">Leucothoe</tp:taxon-name-part> <tp:taxon-name-part taxon-name-part-type="species">eltoni</tp:taxon-name-part></tp:taxon-name></italic> sp. n. most closely resembles <italic><tp:taxon-name><tp:taxon-name-part taxon-name-part-type="genus">Leucothoe</tp:taxon-name-part> <tp:taxon-name-part taxon-name-part-type="species">tumida</tp:taxon-name-part></tp:taxon-name></italic> of <xref ref-type="bibr" rid="B15">Myers (2013)</xref> in the inflated carpus and propodus of gnathopod 1; in the short stubby antennae; pereopods 5-7 with article 4 extending more than 50 percent along posterior margin of article 5; and a 2-segmented maxilliped palp. <italic><tp:taxon-name><tp:taxon-name-part taxon-name-part-type="genus">Leucothoe</tp:taxon-name-part> <tp:taxon-name-part taxon-name-part-type="species">tumida</tp:taxon-name-part></tp:taxon-name></italic> differs from <italic><tp:taxon-name><tp:taxon-name-part taxon-name-part-type="genus">Leucothoe</tp:taxon-name-part> <tp:taxon-name-part taxon-name-part-type="species">eltoni</tp:taxon-name-part></tp:taxon-name></italic> in having a large excavation in the palm of gnathopod 2; and in having a smooth inner margin of the maxilliped outer plate. Both species differ in host preferences with <italic><tp:taxon-name><tp:taxon-name-part taxon-name-part-type="genus">Leucothoe</tp:taxon-name-part> <tp:taxon-name-part taxon-name-part-type="species">tumida</tp:taxon-name-part></tp:taxon-name></italic> found in the mantle cavity of the winged pearl oyster <italic><tp:taxon-name><tp:taxon-name-part taxon-name-part-type="genus">Pteria</tp:taxon-name-part> <tp:taxon-name-part taxon-name-part-type="species">penguin</tp:taxon-name-part></tp:taxon-name></italic> while <italic><tp:taxon-name><tp:taxon-name-part taxon-name-part-type="genus">Leucothoe</tp:taxon-name-part> <tp:taxon-name-part taxon-name-part-type="species">eltoni</tp:taxon-name-part></tp:taxon-name></italic> prefers branchial chambers of large solitary ascidians, especially <italic><tp:taxon-name><tp:taxon-name-part taxon-name-part-type="genus">Herdmania</tp:taxon-name-part></tp:taxon-name></italic> and <italic><tp:taxon-name><tp:taxon-name-part taxon-name-part-type="genus">Polycarpa</tp:taxon-name-part></tp:taxon-name></italic> species.</p><p>Both <italic><tp:taxon-name><tp:taxon-name-part taxon-name-part-type="genus">Leucothoe</tp:taxon-name-part> <tp:taxon-name-part taxon-name-part-type="species">tumida</tp:taxon-name-part></tp:taxon-name></italic> and <italic><tp:taxon-name><tp:taxon-name-part taxon-name-part-type="genus">Leucothoe</tp:taxon-name-part> <tp:taxon-name-part taxon-name-part-type="species">eltoni</tp:taxon-name-part></tp:taxon-name></italic> superficially resemble members of the genus <italic><tp:taxon-name><tp:taxon-name-part taxon-name-part-type="genus">Paraleucothoe</tp:taxon-name-part></tp:taxon-name></italic> in the large inflated gnathopod 1 of terminal males. However, <italic><tp:taxon-name><tp:taxon-name-part taxon-name-part-type="genus">Paraleucothoe</tp:taxon-name-part></tp:taxon-name></italic> differs from all species of <italic><tp:taxon-name><tp:taxon-name-part taxon-name-part-type="genus">Leucothoe</tp:taxon-name-part></tp:taxon-name></italic> in having the outer plate of the maxilliped extended distally beyond palp article 1. <italic><tp:taxon-name><tp:taxon-name-part taxon-name-part-type="genus">Paraleucothoe</tp:taxon-name-part> <tp:taxon-name-part taxon-name-part-type="species">novaehollandiae</tp:taxon-name-part></tp:taxon-name></italic> (Haswell, 1879) also has a uniarticulate maxilla 1 palp but this feature is no longer unique to the genus as a number of recently described <italic><tp:taxon-name><tp:taxon-name-part taxon-name-part-type="genus">Leucothoe</tp:taxon-name-part></tp:taxon-name></italic> species have this feature. <italic><tp:taxon-name><tp:taxon-name-part taxon-name-part-type="genus">Paraleucothoe</tp:taxon-name-part> <tp:taxon-name-part taxon-name-part-type="species">novaehollandiae</tp:taxon-name-part></tp:taxon-name></italic> is reported from the branchial chambers of the stalked tunicates <italic><tp:taxon-name><tp:taxon-name-part taxon-name-part-type="genus">Pyura</tp:taxon-name-part> <tp:taxon-name-part taxon-name-part-type="species">spinifera</tp:taxon-name-part></tp:taxon-name></italic> <!--PageBreak-->and <italic><tp:taxon-name><tp:taxon-name-part taxon-name-part-type="genus">Pyura</tp:taxon-name-part> <tp:taxon-name-part taxon-name-part-type="species">praeputialis</tp:taxon-name-part></tp:taxon-name></italic> (formerly <italic><tp:taxon-name><tp:taxon-name-part taxon-name-part-type="genus">Pyura</tp:taxon-name-part> <tp:taxon-name-part taxon-name-part-type="species">stolonifera</tp:taxon-name-part></tp:taxon-name></italic>) in southern Australia waters (<xref ref-type="bibr" rid="B13">Lowry et al 2000</xref>) and other large solitary tunicates such as <italic><tp:taxon-name><tp:taxon-name-part taxon-name-part-type="genus">Herdmania</tp:taxon-name-part></tp:taxon-name></italic> sp. The exact placement of <italic><tp:taxon-name><tp:taxon-name-part taxon-name-part-type="genus">Paraleucothoe</tp:taxon-name-part> <tp:taxon-name-part taxon-name-part-type="species">flindersi</tp:taxon-name-part></tp:taxon-name></italic> described by Stebbing (1888) from the Torres Straits remains problematic as it lacks the extended apical lobe of maxilliped outer plate typical of <italic><tp:taxon-name><tp:taxon-name-part taxon-name-part-type="genus">Leucothoe</tp:taxon-name-part> <tp:taxon-name-part taxon-name-part-type="species">novaehollandiae</tp:taxon-name-part></tp:taxon-name></italic>, but has a uniarticulate palp and gnathopod 1 reminiscent of <italic><tp:taxon-name><tp:taxon-name-part taxon-name-part-type="genus">Leucothoe</tp:taxon-name-part> <tp:taxon-name-part taxon-name-part-type="species">eltoni</tp:taxon-name-part></tp:taxon-name></italic> females and juvenile males. Further resolution awaits examination of material from the type locality.</p></tp:treatment-sec><tp:treatment-sec sec-type="Ecology"><title>Ecology.</title><p>Coral reef<bold>s</bold>, coral rubble, found primarily in branchial baskets of solitary tunicates such as <italic><tp:taxon-name><tp:taxon-name-part taxon-name-part-type="genus">Herdmania</tp:taxon-name-part></tp:taxon-name></italic> and <italic><tp:taxon-name><tp:taxon-name-part taxon-name-part-type="genus">Polycarpa</tp:taxon-name-part></tp:taxon-name></italic> sp., rarely in bivalve mollusks (winged pearl oyster <italic><tp:taxon-name><tp:taxon-name-part taxon-name-part-type="genus">Pteria</tp:taxon-name-part> <tp:taxon-name-part taxon-name-part-type="species">penguin</tp:taxon-name-part></tp:taxon-name></italic>), and branched yellow rope sponges <italic><tp:taxon-name><tp:taxon-name-part taxon-name-part-type="genus">Callyspongia</tp:taxon-name-part></tp:taxon-name></italic> (species undetermined).</p></tp:treatment-sec><tp:treatment-sec sec-type="Distribution"><title>Distribution.</title><p>Indonesia: Celebes Sea, Sulawesi, Kri Island, Halmera Sea, Raja Ampat Islands. Philippines: Cape Verde Passage, Mabini Tingloy. Hawaiian Islands (invasive): Ohau to Molokai, 2–20m.</p></tp:treatment-sec><tp:treatment-sec sec-type="Discussion"><title>Discussion.</title><p>While the native range of <italic><tp:taxon-name><tp:taxon-name-part taxon-name-part-type="genus">Leucothoe</tp:taxon-name-part> <tp:taxon-name-part taxon-name-part-type="species">eltoni</tp:taxon-name-part></tp:taxon-name></italic> sp. n. encompasses shallow coral reef habitats in Indonesian and the Philippines, it is also an established invasive in <!--PageBreak-->Hawaiian waters (<xref ref-type="bibr" rid="B6">Coles et al. 1999</xref>). The most likely vector for introduction was a dry dock, USS <italic><tp:taxon-name><tp:taxon-name-part taxon-name-part-type="genus">Machinist</tp:taxon-name-part></tp:taxon-name></italic>, transported to Pearl Harbor from Subic Bay, Philippines in 1992. Prior extensive treatment of Hawaiian amphipods by <xref ref-type="bibr" rid="B1">J.L. Barnard (1970</xref>, <xref ref-type="bibr" rid="B2">1971</xref>) and ongoing monitoring by the Bishop Museum did not document any leucothoid resembling <italic><tp:taxon-name><tp:taxon-name-part taxon-name-part-type="genus">Leucothoe</tp:taxon-name-part> <tp:taxon-name-part taxon-name-part-type="species">eltoni</tp:taxon-name-part></tp:taxon-name></italic> sp. n. prior to 1992. Ongoing sampling of marine flora and fauna by the Bishop Museum first reported this species in 1997 as <italic><tp:taxon-name><tp:taxon-name-part taxon-name-part-type="genus">Paraleucothoe</tp:taxon-name-part> <tp:taxon-name-part taxon-name-part-type="species">flindersi</tp:taxon-name-part></tp:taxon-name></italic>. <xref ref-type="bibr" rid="B14">Muir (1997)</xref> speculated it was most likely an introduced species. Such rafting on floating metal objects is a possible means of transportation for benthic marine organism (<xref ref-type="bibr" rid="B4">Cairns 2000</xref>; <xref ref-type="bibr" rid="B7">Creed and de Paula 2007</xref>, <xref ref-type="bibr" rid="B11">Hoeksema et al. 2012</xref>). Since first reported from Pearl Harbor in 1997 (as <italic><tp:taxon-name><tp:taxon-name-part taxon-name-part-type="genus">Paraleucothoe</tp:taxon-name-part> <tp:taxon-name-part taxon-name-part-type="species">flindersi</tp:taxon-name-part></tp:taxon-name></italic>) <italic><tp:taxon-name><tp:taxon-name-part taxon-name-part-type="genus">Leucothoe</tp:taxon-name-part> <tp:taxon-name-part taxon-name-part-type="species">eltoni</tp:taxon-name-part></tp:taxon-name></italic> sp. n. has spread throughout Oahu and other islands including Molokai. The author has collected <italic><tp:taxon-name><tp:taxon-name-part taxon-name-part-type="genus">Leucothoe</tp:taxon-name-part> <tp:taxon-name-part taxon-name-part-type="species">eltoni</tp:taxon-name-part></tp:taxon-name></italic> sp. n. from sponges in Kaneohe Bay, Ohau. The effects, if any, of this species on endemic leucothoid commensals and its spread in Hawaii is unknown at this time.</p><!--PageBreak--></tp:treatment-sec><ref-list><ref id="B14"><mixed-citation xmlns:xlink="http://www.w3.org/1999/xlink" xlink:type="simple"><person-group><name name-style="western"><surname>Muir</surname><given-names>DG</given-names></name></person-group> (<year>1997</year>) <article-title>New records of Peracarid <tp:taxon-name><tp:taxon-name-part taxon-name-part-type="subphylum">crustacea</tp:taxon-name-part></tp:taxon-name> in Hawaii (<tp:taxon-name><tp:taxon-name-part taxon-name-part-type="subphylum">Crustacea</tp:taxon-name-part></tp:taxon-name>: <tp:taxon-name><tp:taxon-name-part taxon-name-part-type="superorder">Peracarida</tp:taxon-name-part></tp:taxon-name>). Records of the Hawaiian Biological Survey for 1996—Part 2: Notes.</article-title> In: <person-group><name name-style="western"><surname>Evenhuis</surname><given-names>NL</given-names></name><name name-style="western"><surname>Miller</surname><given-names>SC</given-names></name></person-group> (<role>Eds</role>) <source>Bishop Museum Occasional Papers</source> <volume>49</volume>: <fpage>50</fpage>–<lpage>54</lpage>. </mixed-citation></ref><ref id="B15"><mixed-citation xmlns:xlink="http://www.w3.org/1999/xlink" xlink:type="simple"><person-group><name name-style="western"><surname>Myers</surname><given-names>AA</given-names></name></person-group> (<year>2013</year>) <article-title><tp:taxon-name><tp:taxon-name-part taxon-name-part-type="order">Amphipoda</tp:taxon-name-part></tp:taxon-name> (<tp:taxon-name><tp:taxon-name-part taxon-name-part-type="subphylum">Crustacea</tp:taxon-name-part></tp:taxon-name>) from Palau, Micronesia: Families <tp:taxon-name><tp:taxon-name-part taxon-name-part-type="family">Dexaminidae</tp:taxon-name-part></tp:taxon-name>, <tp:taxon-name><tp:taxon-name-part taxon-name-part-type="family">Eusiridae</tp:taxon-name-part></tp:taxon-name>, <tp:taxon-name><tp:taxon-name-part taxon-name-part-type="family">Hyalidae</tp:taxon-name-part></tp:taxon-name>, <tp:taxon-name><tp:taxon-name-part taxon-name-part-type="family">Ischyroceridae</tp:taxon-name-part></tp:taxon-name>, <tp:taxon-name><tp:taxon-name-part taxon-name-part-type="family">Leucothoidae</tp:taxon-name-part></tp:taxon-name> and <tp:taxon-name><tp:taxon-name-part taxon-name-part-type="family">Lysianassidae</tp:taxon-name-part></tp:taxon-name>.</article-title> <source>Zootaxa</source> <volume>3731</volume>(<issue>3</issue>): <fpage>301</fpage>–<lpage>323</lpage>. doi: <ext-link ext-link-type="doi" xlink:href="10.11646/zootaxa.3731.3.1" xlink:type="simple">10.11646/zootaxa.3731.3.1</ext-link> </mixed-citation></ref><ref id="B13"><mixed-citation xmlns:xlink="http://www.w3.org/1999/xlink" xlink:type="simple"><person-group><name name-style="western"><surname>Lowry</surname><given-names>JK</given-names></name><name name-style="western"><surname>Berents</surname><given-names>PB</given-names></name><name name-style="western"><surname>Springthorpe</surname><given-names>RT</given-names></name></person-group> (<year>2000</year>) <source>Australian <tp:taxon-name><tp:taxon-name-part taxon-name-part-type="order">Amphipoda</tp:taxon-name-part></tp:taxon-name>: <tp:taxon-name><tp:taxon-name-part taxon-name-part-type="family">Leucothoidae</tp:taxon-name-part></tp:taxon-name></source>. <comment>Version 1</comment>: <date-in-citation content-type="version">2 October 2000</date-in-citation>. <ext-link ext-link-type="uri" xlink:href="http://www.crustacea.net/" xlink:type="simple">http://www.crustacea.net/</ext-link> </mixed-citation></ref><ref id="B6"><mixed-citation xmlns:xlink="http://www.w3.org/1999/xlink" xlink:type="simple"><person-group><name name-style="western"><surname>Coles</surname><given-names>SL</given-names></name><name name-style="western"><surname>DeFelice</surname><given-names>RCE</given-names></name><name name-style="western"><surname>Eldredge</surname><given-names>LG</given-names></name><name name-style="western"><surname>Carlton</surname><given-names>JT</given-names></name></person-group> (<year>1999</year>) <article-title>Historical and recent introductions from non-indigenous marine species into Pearl Harbor, Oahu, Hawaiian, Islands.</article-title> <source>Marine Biology</source> <volume>135</volume>: <fpage>147</fpage>–<lpage>158</lpage>. doi: <ext-link ext-link-type="doi" xlink:href="10.1007/s002270050612" xlink:type="simple">10.1007/s002270050612</ext-link> </mixed-citation></ref><ref id="B1"><mixed-citation xmlns:xlink="http://www.w3.org/1999/xlink" xlink:type="simple"><person-group><name name-style="western"><surname>Barnard</surname><given-names>JL</given-names></name></person-group> (<year>1970</year>) <article-title>Sublittoral gammaridea (<tp:taxon-name><tp:taxon-name-part taxon-name-part-type="order">Amphipoda</tp:taxon-name-part></tp:taxon-name>) of The Hawaiian Islands.</article-title> <source>Smithsonian Contributions to Zoology</source> <volume>34</volume>: <lpage>286</lpage>, figs 180. </mixed-citation></ref><ref id="B2"><mixed-citation xmlns:xlink="http://www.w3.org/1999/xlink" xlink:type="simple"><person-group><name name-style="western"><surname>Barnard</surname><given-names>JL</given-names></name></person-group> (<year>1971</year>) <article-title>Keys to the Hawaiian marine gammaridea, 0-30 meters.</article-title> <source>Smithsonian Contributions to Zoology</source> <volume>58</volume>: <lpage>135</lpage>, figs 68. </mixed-citation></ref><ref id="B4"><mixed-citation xmlns:xlink="http://www.w3.org/1999/xlink" xlink:type="simple"><person-group><name name-style="western"><surname>Cairns</surname><given-names>SD</given-names></name></person-group> (<year>2000</year>) <article-title>A revision of the shallow-water azooxanthellate <tp:taxon-name><tp:taxon-name-part taxon-name-part-type="order">Scleractinia</tp:taxon-name-part></tp:taxon-name> of the Western Atlantic.</article-title> <source>Studies of the Natural History of the Caribbean Region</source> <volume>75</volume>: <fpage>1</fpage>–<lpage>240</lpage>. </mixed-citation></ref><ref id="B7"><mixed-citation xmlns:xlink="http://www.w3.org/1999/xlink" xlink:type="simple"><person-group><name name-style="western"><surname>Creed</surname><given-names>JC</given-names></name><name name-style="western"><surname>de Paula</surname><given-names>AF</given-names></name></person-group> (<year>2007</year>) <article-title>Substratum preference during recruitment of two invasive alien corals onto shallow subtidal tropical rocky shores.</article-title> <source>Marine Ecology Progress Series</source> <volume>330</volume>: <fpage>101</fpage>–<lpage>111</lpage>. doi: <ext-link ext-link-type="doi" xlink:href="10.3354/meps330101" xlink:type="simple">10.3354/meps330101</ext-link> </mixed-citation></ref><ref id="B11"><mixed-citation xmlns:xlink="http://www.w3.org/1999/xlink" xlink:type="simple"><person-group><name name-style="western"><surname>Hoeksema</surname><given-names>BW</given-names></name><name name-style="western"><surname>Roos</surname><given-names>PJ</given-names></name><name name-style="western"><surname>Cadée</surname><given-names>GC</given-names></name></person-group> (<year>2012</year>) <article-title>Trans-Atlantic rafting by the brooding reef coral Favia fragum on man-made flotsam.</article-title> <source>Marine Ecology Progress Series</source> <volume>445</volume>: <fpage>209</fpage>–<lpage>218</lpage>. doi: <ext-link ext-link-type="doi" xlink:href="10.3354/meps09460" xlink:type="simple">10.3354/meps09460</ext-link> </mixed-citation></ref></ref-list></tp:taxon-treatment>
